# Supplementary material for: Physiological Concentrations of Cimicifuga racemosa Extract Do Not Affect Expression of Genes Involved in Estrogen Biosynthesis and Action in Endometrial and Ovarian Cell Lines
Source: Biomolecules. 2022 Apr 5;12(4):545. doi: 10.3390/biom12040545 (PMC9032045; doi:10.3390/biom12040545)
Supplement: Supplementary file 1 [file biomolecules-12-00545-s001.zip]

Archive with 2 entries (2 files):
- biomolecules-1590063-final-suppl-Table S1-S3.pdf
- biomolecules-1590063-final-suppl-Table S4-S5.xlsx
