# Supplementary material for: Physiological Concentrations of Cimicifuga racemosa Extract Do Not Affect Expression of Genes Involved in Estrogen Biosynthesis and Action in Endometrial and Ovarian Cell Lines
Source: Biomolecules. 2022 Apr 5;12(4):545. doi: 10.3390/biom12040545 (PMC9032045; doi:10.3390/biom12040545)
Supplement: Supplementary file 1 [file biomolecules-12-00545-s001.zip › biomolecules-1590063-final-suppl-Table S4-S5.xlsx]

## Sheet: S4
Table S4. Normalized gene expression data in EC and control cell line.
		Cell line
		HEC-1-A				ISH			RL-95-2					KLE					HIEEC
		control	5 ng/ml	500ng/ml	50 ug/ml	control	5 ng/ml	500ng/ml	control	5 ng/ml	500ng/ml	50 ug/ml	100 ug/ml	control	5 ng/ml	500ng/ml	50 ug/ml	100 ug/ml	control	5 ng/ml	500ng/ml
SLCO1A2	MEAN	7.51	0	0	12.89	204.9	168.2	152.2	12.71	3.789	0	0	0	4412	2042	2150	1034	402.4	11.08	0	23.56
	STDEV	5.621	0	0	8.428	29.33	22.72	16.32	28.91	7.579	0	0	0	8088	139.6	121.3	501.1	531.9	22.17	0	47.12
SLC10A6	MEAN	1444	1239	1205	1781	506.9	476.3	421.2	573.4	302.3	272.4	1179	3093	1635	1171	1281	2261	11161	146.4	198	238.8
	STDEV	165.4	374.5	141.9	301.7	69.12	57.88	105.8	695.4	67.19	70.01	1042	3588	1310	464	565.9	674.2	5212	134	106.4	119.7
SLCO2B1	MEAN	21616	19078	17220	58123	155.7	220.3	307.1	1021	461.6	1043	1996	2457	448.9	375.6	324.8	774.2	614.3	3210	2987	3247
	STDEV	6795	1467	688.5	1890	121.2	119.2	183.8	1143	164.9	549.3	2017	1162	453.5	285.4	123.4	643.2	365	610.9	859.5	1661
SLCO3A1	MEAN	19000	18031	22582	6753	119.4	0	0	144020	1737	2147	417985	678372	911731	9503	13526	1404362	2664638	209061	143544	130111
	STDEV	7797	21911	26457	1651	238.9	0	0	178949	354	941.2	140190	12694	1169173	5135	6712	159507	1175487	70138	150583	113034
SLCO4A1	MEAN	1500594	1057176	996949	2571080	94077	88505	87437	680196	415288	420628	872344	1305965	145541	129725	131317	96585	605288	564025	533993	455017
	STDEV	540084	62575	127063	137613	36904	15226	11884	637144	29375	91814	711058	172681	49396	44596	55228	7703	344105	145866	246284	198775
SLCO4C1	MEAN	86.77	8.367	16.04	16.4	98812	97277	120484	125	46.22	297.6	421.1	3940	25339	25478	28734	18169	65446	2182	1334	1386
	STDEV	95.21	12.55	18.53	23.19	64072	60100	76660	158.1	35.14	359.1	231	6274	21293	16846	18957	9120	49417	810	477	934.5
SLCO1B1	MEAN	5.227	0.925	1.029	5.245	0.005426	0.1867	0.4275	0	0	0	0	0	1.292	3.088	0.9763	4.25	4.746	0	0	0
	STDEV	4.692	1.091	0.8717	4.811	0.01085	0.2981	0.7299	0	0	0	0	0	2.58	2.764	0.5738	6.433	6.084	0	0	0
SLCO1B3	MEAN	87002	41279	43402	130319	175.4	198.1	145	119.6	61.41	40.37	26.38	0	95697	164059	51609	94040	150461	0	0	0
	STDEV	38892	18091	17267	26544	108.1	51.64	40.05	192.5	91.74	70.3	47.4	0	62986	26745	59252	41669	67930	0	0	0
SLCO1C1	MEAN	27.6	2.059	3.209	25.47	1479	1211	1086	0.0755	6.328	6.913	0	0	29.3	77	41.33	44.81	9.504	53.16	37.03	3.547
	STDEV	31.93	0.6688	3.575	9.01	686.5	355.4	304.9	0.138	6.673	12.11	0	0	41.12	10.19	46.67	41.93	21.25	92.19	74.05	2.624
SLC22A11	MEAN	15375	11944	14655	11610	1871	1370	1936	17573	15842	15169	8680	0	2479	6480	3571	1132	1382	13731	10174	20706
	STDEV	8456	3884	5151	159.6	1004	666	972.3	18478	5360	6125	2235	0	3747	6653	2260	1017	1374	8295	8793	4798
ABCC1	MEAN	1133177	1075895	926970	1539252	1538904	1657188	1433655	1565058	1495322	1461402	2811572	4073538	1165248	950919	921075	2021690	4516744	1469594	1781441	1405941
	STDEV	102289	127644	144367	93340	275871	164659	319042	887847	91560	216659	2343935	2103066	537072	187703	244190	1394983	2112943	473886	511647	488059
ABCC4	MEAN	1752275	915005	867519	2021539	488697	469449	564772	671514	761345	582875	1141352	1546587	367520	362239	389526	730251	719263	317919	214706	225210
	STDEV	920153	108556	154876	127957	111940	82803	143502	425189	326267	155680	964650	937531	213231	183328	217039	902431	320837	101720	6414	28008
ABCG2	MEAN	804	858.9	788.2	1742	7388	6904	9524	761.1	1008	1408	511.9	1270	2941	5379	6058	3874	2861	112705	127029	146351
	STDEV	321	222.1	281.6	598.9	2716	1475	2271	667.9	292.6	1020	434.3	387.9	1632	1332	1042	1587	945.7	16388	31224	18586
SLC51A	MEAN	5218	4876	4295	3181	9898	10455	10802	759.5	858.6	972.4	996.6	113.9	2991	2310	2057	2575	6436	1574	1567	1793
	STDEV	605.6	2201	1745	552.7	2451	3409	1014	142.8	170.9	351.4	780.8	0	2017	340.3	394.5	1336	3836	87	629.2	726.5
SLC51B	MEAN	310	152.4	112.1	284.8	441.5	929.4	688.8	13.73	12.38	99.99	8.172	0	203.4	444.6	405.2	89.2	37.73	193.9	95.87	369.2
	STDEV	146	69.82	84.75	10.65	509.8	391.9	434.3	10.27	2.829	134.1	7.391	0	165.7	115.1	114.9	29.83	10.44	140.9	110.9	282.1
ESR1	MEAN	198	105.1	151.4	252.6	1310953	1163049	1512708	10205	8999	7831	5684	3320	8112	11150	10622	36576	45565	43161	52565	65589
	STDEV	231.7	121.6	131.5	357.2	155143	266934	120707	2418	1460	833.2	0	1249	3628	849.7	1094	18431	9615	18874	25520	28802
ESR2	MEAN	436.7	408.3	271.8	311	195.1	203.3	169.7	199.5	256.2	186.8	176.4	140.8	133.8	228.7	273.7	153.1	348.1	1361	2241	1692
	STDEV	186.6	38.75	114.4	76.63	79.04	56.54	35.96	92.32	21.8	70.53	0	102.9	102.8	14.24	60.39	16.99	221.5	1052	970.7	976.1
HSD17B1	MEAN	310.5	261.9	114	151.3	10.03	10.19	11.29	126	168.8	197.5	0	9.501	286.5	342.7	347.7	227.4	137.1	1.106	79.89	0
	STDEV	121.8	157.1	150.8	13.01	10.66	9.501	12.23	120.2	98.8	116.2	0	8.226	209.3	43.38	61.35	60.08	90.31	1.972	150.7	0
HSD17B2	MEAN	149637	37964	28769	83171	1593	810.1	954.8	6918335	9928707	11013222	6486922	5660539	5884	12936	10525	7159	8615	15853	17782	12818
	STDEV	141581	15504	8351	12856	1693	749.6	1059	6629667	8972714	10385320	0	5382940	5029	8293	7432	3587	3697	20838	19803	14297
STS	MEAN	944183	805700	597202	1059153	143928	155968	96805	3506485	4315944	3840259	3692845	3751487	559746	836588	879505	276034	109858	548815	869950	779484
	STDEV	433725	262850	148480	112193	91278	122800	64217	1854031	2007699	1925531	0	3166706	291204	56185	147442	10752	18124	378409	434194	376998
SULT1E1	MEAN	302485	213870	57849	27714	144819	129354	275204	82198	97723	100690	200608	148934	406013	447580	484976	171929	30914	136032	1758410	4289408
	STDEV	236743	325503	29648	5203	79815	91226	319683	39185	13180	14439	0	145120	265411	195964	161914	52966	5683	241639	3131111	4933663

## Sheet: S5
Table S5. Normalized gene expression data in OC and control cell line.
		Cell line
		Kuramochi					COV362					OSAHO				HIO-80
		control	5 ng/ml	500ng/ml	50 ug/ml	100 ug/ml	control	5 ng/ml	500ng/ml	50 ug/ml	100 ug/ml	control	5 ng/ml	500ng/ml	50 ug/ml	control	5 ng/ml	500ng/ml	25 ug/ml	50 ug/ml
SLCO1A2	MEAN	1812	2420	2189	1064	1019	1.911	1.185	0.9719	9.591	0	38.55	53.58	57.79	9.971	161.5	61.44	64.35	1752	160.6
	STDEV	914.8	330.5	203.7	241.1	214	3.289	2.37	1.944	21.45	0	19.65	17.52	7.885	14.1	93.41	5.75	7.286	3543	122.3
SLC10A6	MEAN	664	420.5	447	670.3	697.2	295.5	99.52	31.93	2008	596.7	162.9	135.3	126.9	265.7	291.7	136.5	128.3	617.6	488.7
	STDEV	87.83	54.81	53.14	108.9	279.6	308.9	95.71	32.68	2749	298.5	37.16	31.79	29.87	67.32	226	30.41	29.62	491.2	172.2
SLCO2B1	MEAN	863	865.5	633.3	1931	979.9	1465	763.7	769.6	2925	3273	63.23	137.3	220.4	278.9	1092	938.8	742.1	1861	2974
	STDEV	691.5	246.4	77.95	1849	565.6	2347	308.3	512.5	2728	2001	29.81	126.6	227.4	78.62	680.3	400.5	208.9	777.3	1339
SLCO3A1	MEAN	1468676	59573	62441	2614845	2485846	2778599	39397	17356	4143787	10077518	24626	18705	24299	36724	1734739	5299	21809	3001745	2035962
	STDEV	1533627	33057	16525	1025424	1000658	4353930	30866	10743	4651667	6415779	4193	12126	7775	13779	1964160	2794	10644	1998592	883942
SLCO4A1	MEAN	145154	166977	170357	80798	77983	1303495	1413511	1177482	2571944	2571944	713287	777634	661009	503387	92523	59725	64658	177892	196385
	STDEV	23932	39887	50182	14664	5947	728637	564892	515218	1276209	1276209	79861	117629	163012	12148	52501	5974	28607	111429	89188
SLCO4C1	MEAN	577	1130	1152	1273	589.8	3393	1535	1474	1745	1941	3088	3212	2886	2067	11656	8870	8335	9941	8279
	STDEV	337.6	638.1	632.1	886	233	3285	434.5	273.2	1397	1906	372.4	215.7	427.3	774	6818	3969	3103	10471	2725
SLCO1B1	MEAN	0	0	0	0	0	0	0	0	0	0	0	0	0	0	0	0	0	0	0
	STDEV	0	0	0	0	0	0	0	0	0	0	0	0	0	0	0	0	0	0	0
SLCO1B3	MEAN	408.5	277.4	256.9	54.44	89.95	182.7	151.6	196.4	503.7	115.8	211.6	255.7	174.2	22.39	2601	2409	2337	3383	3121
	STDEV	453.8	63.88	73.59	89.17	51.31	163.3	158.9	147.5	338.3	132.6	58.16	81.47	117.3	31.66	1030	548.1	1650	2010	1802
SLCO1C1	MEAN	62.9	376.8	540.8	63.27	23.08	30.84	80.88	38.02	79.03	36.38	230.3	321.1	402.6	102.2	2.129	21.02	72.35	23.74	37.2
	STDEV	87.24	151.2	229.3	101.7	26.53	38.35	107.2	42.68	27.89	42.39	75.66	86.14	302.5	42.97	4.997	18.16	113.6	37.86	30.48
SLC22A11	MEAN	882.5	2515	2298	2638	421.3	1822	14263	1312	8537	6827	1084	1231	1116	2648	1177	2958	8225	2414	5851
	STDEV	997.3	1531	1451	2336	380.5	1096	14554	809.9	3075	9784	776.2	255.6	515.2	178.8	678.4	678.2	13351	2131	3205
ABCC1	MEAN	2017106	2008889	1979669	3023093	1502061	1185725	1669178	1156434	3085532	2613657	763956	813343	870284	852512	1538858	908274	969043	2241158	1165676
	STDEV	1111991	83552	130751	1962491	396275	827950	814808	470159	2439866	1817272	75828	153189	208264	151079	1450999	92797	470960	1837699	463523
ABCC4	MEAN	475325	608687	636660	606009	237702	248813	185605	157382	682319	479566	701937	697186	711890	640661	812411	404314	482291	906957	706500
	STDEV	246172	230097	242301	427630	52042	219765	59506	25350	676392	389122	196500	262321	211060	117615	629491	114777	119537	636355	281079
ABCG2	MEAN	6103	583.5	715	893.5	887.9	5095	19808	10292	10727	18414	4566	5787	4731	4090	159817	125963	107870	124877	299244
	STDEV	15139	77.54	213.6	1015	1294	3599	16665	3609	7009	13761	1162	1790	2470	1698	97288	20117	76677	82721	92963
SLC51A	MEAN	3088	3284	3136	931.7	1340	844.7	208.5	236	1052	865.3	3113	3345	2908	2720	577.1	631.3	455.5	3279	798.3
	STDEV	3377	277.4	446.1	208.8	700.5	1500	63.26	70.91	1165	1350	1130	1768	1530	976.5	273	64.65	80.76	4077	467.9
SLC51B	MEAN	43.73	147.2	196.4	33.34	25.27	168.5	47.88	48.37	107.8	19.34	169.3	161.1	132.3	45.09	51.3	126.4	47.91	106.5	209.6
	STDEV	51.73	119.8	92.59	22.51	9.45	309.7	45.76	44.17	84.24	16.62	59.04	19.86	65.93	18.85	26.82	91.26	63.91	85.08	87.04
ESR1	MEAN	5364	4988	4389	4533	5846	267799	214817	210956	135089	123408	460035	547403	536955	848129	3646	1941	2012	2048	1609
	STDEV	1856	1978	1005	3089	4348	38159	19947	40313	56829	56673	70965	31769	37354	65473	3475	494.4	164.4	661.2	419.1
ESR2	MEAN	19.97	39.73	35.03	1.036	2.185	41.48	52.12	65.97	77.92	97.77	85.77	74.81	65.23	110.9	92.68	104.7	95.89	59.5	131.6
	STDEV	27.21	43.13	42.5	2.073	2.631	16.8	19.21	14.63	34.31	30.84	47.29	12.62	26.84	122.9	91.97	21.76	21.32	19.75	66.84
HSD17B1	MEAN	19.97	39.73	35.03	1.036	2.185	52.34	3.566	1.909	1.889	0	35.83	6.932	5.051	12.97	11.38	15.48	30.67	4.833	16.51
	STDEV	27.21	43.13	42.5	2.073	2.631	109.9	5.036	2.586	3.272	0	42.95	5.885	8.446	15.87	14.27	9.466	37.22	6.904	18.11
HSD17B2	MEAN	0	0	0	0	0	1114	5363	1088	300.8	387.6	71.11	81.75	82.82	0	452.9	572.8	706.9	543.2	548.7
	STDEV	0	0	0	0	0	244	8816	869.4	407.4	548.1	67.35	71.61	81.91	0	537.3	492.6	757.4	371.3	221.1
STS	MEAN	135694	226025	228114	74526	51242	295598	632472	442162	160861	116269	275084	304963	296197	52737	451777	564062	907837	188626	248304
	STDEV	42852	120310	136147	33106	9451	191075	223970	141237	17740	32310	166287	140969	164871	496.3	325328	201315	434424	17748	72222
SULT1E1	MEAN	26486	75162	71039	58380	81053	826981	1834288	1102995	115455	60660	4178	5543	6165	3096	51766	42989	77592	14922	15724
	STDEV	19842	51003	28629	59148	85652	168391	1254324	755655	105926	35060	1622	2306	3987	95.32	38312	19618	67372	5784	15366
